# Supplementary material for: APE1 distinguishes DNA substrates in exonucleolytic cleavage by induced space-filling
Source: Nat Commun. 2021 Jan 27;12:601. doi: 10.1038/s41467-020-20853-2 (PMC7841161; doi:10.1038/s41467-020-20853-2)
Supplement: Supplementary file 4 — Source Data [file 41467_2020_20853_MOESM4_ESM.xlsx]

## Sheet: Figure 1a
Figure 1a
				ssDNA 20mer
	mAPE1	-	X	X	0.2	1	5	μM	X : not used
	20 mer

## Sheet: Figure 1b
Figure 1b												dsDNA 20 mer
					mAPE1					mAPE1(∆30)					mAPE1(Δ34)					mAPE1(Δ58)
		-	0.008	0.04	0.2	1	5	0.008	0.04	0.2	1	5	0.008	0.04	0.2	1	5	0.008	0.04	0.2	1	5	μM

## Sheet: Figure 2a
Figure 2a
					dsDNA 20mer					AP site					8-oxoG					I base
	mAPE1	X	-	0.04	0.2	1	5	-	0.04	0.2	1	5	-	0.04	0.2	1	5	-	0.04	0.2	1	5	μM	X : not used
	20 mer
	11 mer

## Sheet: Figure 2b
Figure 2b
				dsDNA 20mer					3'-end AP site					3'-end 8-oxoG					3'-end Biotin
	mAPE1	-	0.04	0.2	1	5	-	0.04	0.2	1	5	-	0.04	0.2	1	5	-	0.04	0.2	1	5	μM
	20 mer

## Sheet: Figure 3a 3b
Figure 3a															Figure 3b
		ssDNA 20 nt						dsDNA 20 mer									3'-end recessed (5 nt 5'-overhang)
				Match				1 nt mismatch				2 nt mismatch				Match				1 nt mismatch
	mAPE1	-	-	0.25	0.5	0.75	-	0.25	0.5	0.75	-	0.25	0.5	0.75	-	0.25	0.5	0.75	-	0.25	0.5	0.75	μM

## Sheet: Figure 3c
Figure 3c						3'-end recessed (20 nt 5'-overhang)
			Match				1 nt mismatch				2 nt mismatch
	mAPE1	-	0.25	0.5	0.75	-	0.25	0.5	0.75	-	0.25	0.5	0.75	μM

## Sheet: Figure 3d
Figure 3d
		ssDNA 20 nt						1 nt gapped dsDNA
				Match				1 nt mismatch				2 nt mismatch
	mAPE1	-	-	0.25	0.5	0.75	-	0.25	0.5	0.75	-	0.25	0.5	0.75	μM

## Sheet: Figure 3e
Figure 3e
											Nicked dsDNA
				Match (5'-OH)				Match (5'-P)					1 nt mis (5'-OH)					1 nt mis (5'-P)
		mAPE1	-	0.25	0.5	0.75	-	0.25	0.5	0.75		-	0.25	0.5	0.75		-	0.25	0.5	0.75	μM

## Sheet: Figure 6c
Figure 6c										dsDNA 20 mer
					Match					1 nt mismatch					2 nt mismatch
	mAPE1		-	0.5	1	2	5	-	0.5	1	2	5	-	0.5	1	2	5	μM
	Well
	Protein-DNA complex
	Free DNA

## Sheet: Figure 6d
Figure 6d										Recessed dsDNA (20 nt 5’-overhang)
					Match					1 nt mismatch					2 nt mismatch
		mAPE1	-	0.5	1	2	5	-	0.5	1	2	5	-	0.5	1	2	5	μM
		Well
		Protein-DNA complex (High MW)

[truncated: 15 more sheets: Figure 6e, Figure 6f, Figure 7f, Figure S1a, Figure S1b, Figure S2, Figure S3a, Figure S3b, Figure S3c, Figure S5a, Figure S5b, Figure S10b, Figure S10c, Figure S12a, Figure S12b]
